# Supplementary material for: Enhanced T-Cell Priming and Improved Anti-Tumor Immunity through Lymphatic Delivery of Checkpoint Blockade Immunotherapy
Source: Cancers (Basel). 2022 Apr 4;14(7):1823. doi: 10.3390/cancers14071823 (PMC8997812; doi:10.3390/cancers14071823)
Supplement: Supplementary file 1 [file cancers-14-01823-s001.zip]

Archive with 5 entries (4 files):
- cancers-1628057-supp-final/
- cancers-1628057-supp-final/cancers-1628057-supp-final.pdf
- cancers-1628057-supp-final/File S1 - Flow Cytometry Data.7z
- cancers-1628057-supp-final/Video S1.avi
- cancers-1628057-supp-final/Video S2.avi
